# Supplementary material for: Novel RNA viruses in oysters revealed by virome
Source: Imeta. 2022 Nov 29;1(4):e65. doi: 10.1002/imt2.65 (PMC10989897; doi:10.1002/imt2.65)
Supplement: Supplementary file 2 — Supporting information. [file IMT2-1-e65-s002.xlsx]

## Sheet: Table S1
Table S1 Genomic sequence information of oyster-associated RNA virus
Virus Name	Taxonomy	Length	RDRPa	Capsid Protein	Number of ORFb	Total FPKMc
Huangsha levi-like virus HSd1-59787	Leviviridae-like	3730	1739..3538	50..1288	2	21.88
Taishan levi-like virus T4S1-672536	Leviviridae-like	3931	2038..3858	184..1443	5	3.79
Taishan levi-like virus T4S1-79710	Leviviridae-like	4460	2386..4269	90..1871	2	3.17
Oyster picorna-like virus T8S1-348502	Picornavirales-like	9336	3387..8762	896..3076	4	3.77
Oyster picorna-like virus SZr1-211549	Picornavirales-like	9322	1262..6634	6806..9322	2	145.32
Oyster picorna-like virus TWr1-22141	Picornavirales-like	8350	770..5383	5765..8350	3	42.75
Oyster picorna-like virus ZHr1-40939	Picornavirales-like	8898	804..5927	6113..8896	2	60.94
Oyster picorna-like virus VIs1-51363	Picornavirales-like	9438	937..5586	5874..8645	2	42.96
Oyster picorna-like virus VIs1-91049	Picornavirales-like	8918	818..5578	5709..8531	2	3.91
Oyster picobirna-like virus YJd1-298692	Picobirnaviridae	3685	2068..3591	-	1	4876.86
Oyster picobirna-like virus YJr1-11446	Picobirnaviridae	3240	1502..3016	-	1	59.16
Oyster picobirna-like virus YJr1-2332	Picobirnaviridae	3650	1941..3470	-	1	37.39
Oyster picobirna-like virus SZr1-72709	Picobirnaviridae	3792	1881..3431	-	2	212.72
Oyster-associated RNA virus ZHd1-112402	Picobirnaviridae	3853	1975..3852	-	2	51271.5
Oyster picobirna-like virus ZHr1-41827	Picobirnaviridae	3911	1885..3462	-	1	45.04
Tanwei sobemo-like virus TWr1-33874	Sobelivirales-like	4877	323..3181	-	1	4.8
Huangsha sobemo-like virus HSd1-611299	Sobelivirales-like	4952	186..3851	4368..4952	2	6.36
Oyster yanvirus-like virus SZr1-117762	Yanvirus-like	6161	51..4043	-	1	18.35
a RNA-dependent RNA polymerase
b Open Reading Frame
c Fragments Per Kilobase of exon model per Million mapped fragments

## Sheet: Table S2
Table S2 Analysis of abundance of oyster-related RNA viruses
	ZHr1-40939	ZHd1-112402	YJr1-11446	YJd1-298692	ZHr1-41827	VIs1-91049	SZr1-211549	YJr1-2332	T4S1-79710	SZr1-72709	HSd1-59787	T8S1-348502	T4S1-672536	TWr1-22141	SZr1-117762	HSd1-611299	TWr1-33874	VIs1-51363
ChLJ1511Rc	3.86328	40.1479	0	4.66424	0	0	0	14.1269	0	0	0	0	0	0	0	0	0	0
ChQZ1511Db	0	66.7107	0	0	0	0	0	0	0	0	0	0	0	0	0	0	0	0
ChQZ1511Ra	0	11132.9	0	1.78289	0	0	0.70478	0	0	5.19775	0	0	0	0	0	0	0	0
ChQZ1511Rb	0	36276.7	0	0	0	0	0	0	0	0	0	0	0	0	0	0	0	0
ChQZ1511Rc	0	2313.13	0	0	0	0	0	0	0	0	0	0	0	0	0	0	0	0
ChSZ1604Da	0	133.815	0	0	0	0	0	0	0	0	0	0	0	0	0	0	0	0
ChSZ1604Db	0	17.6674	0	0	0	0	0.811372	0	0	0	0	0	0	0	0	0	0	0
ChSZ1604Ra	0	9.39001	0	0.613631	0	0	0.727708	0	0	0.596316	0	0	0	0	0	0	0	0
ChSZ1604Rc	0	16.2917	0	0	0	0	142.531	0	0	206.923	0	0	0	0	15.2829	0	0	0
ChTW1511Ra	44.714	18.2226	0	3124.75	11.9682	0	0	0	0	0	0	0	0	36.4371	0	0	4.79882	0
ChTW1511Rb	0	407.079	0	0	0	0	0	0	0	0	0	0	0	0	0	0	0	0
ChTW1511Rc	0	26.8828	0	16.0619	0	0	0	0	0	0	0	0	0	0	0	0	0	0
ChYJ1509Da	0	23.6865	0	0.728421	0	0	0	0	0	0	0	0	0	0	0	0	0	0
ChYJ1509Dc	0	252.342	0	0	0	0	0	0	0	0	0	0	0	0	0	0	0	0
ChYJ1509Ra	1.55631	11.6808	3.20556	0	0	0	0	1.89699	0	0	0	0	0	0	0	0	0	0
ChYJ1509Rb	1.59322	18.3966	54.6931	0	23.561	0	0	21.3618	0	0	0	0	0	0	0	0	0	0
ChYJ1509Rc	6.22626	5.47761	0.814245	0.715917	4.04728	0	0	0	0	0	0	0	0	0	0	0	0	0
ChZH1511Da	0	5.70156	0.452019	121.217	0.748934	0	0	0	0	0	0	0	0	0.175394	0	0	0	0
ChZH1511Db	0	70.2381	0	8.64003	0	0	0	0	0	0	0	0	0	0	0	0	0	0
ChZH1511Dc	0	333.158	0	4.24813	0	0	0	0	0	0	0	0	0	0	0	0	0	0
ChZH1511Ra	0	43.0904	0	961.17	4.71681	0	0	0	0	0	0	0	0	4.41855	0	0	0	0
ChZH1511Rb	2.41612	22.3188	0	628.136	0	0	0	0	0	0	0	0	0	1.71645	0	0	0	0
ChZH1511Rc	0.570146	26.3335	0	4.13011	0	0	0.544213	0	0	0	0	0	0	0	0	0	0	0
s0618	0	0	0	0	0	3.91081	0	0	0	0	0	0	0	0	0	0	0	42.9583
S1.R	0	0	0	0	0	0	0	0	0	0	2.46473	0	0.149279	0	1.5557	2.70577	0	0
S2.R	0	0	0	0	0	0	0	0	0	0	0.279447	0	0	0	0.292226	1.20552	0	0
S3.R	0	0	0	0	0	0	0	0	0	0	19.1378	0	0.165648	0	1.21545	0.69035	0	0
T2S170523	0	0	0	0	0	0	0	0	0.0221023	0	0	0	0.0200613	0	0	0.0238876	0	0
T4S170523	0	0	0	0	0	0	0	0	1.59838	0	0	0.0252423	2.97751	0	0	0.00793156	0	0
T6S170523	0	0.0106497	0	0	0	0	0	0	1.49964	0	0	0.215363	0.427972	0	0	1.72352	0	0
T8S170523	0	0	0	0	0	0	0	0	0.0497968	0	0	3.52473	0.0470817	0	0	0	0	0
Total FPKM	60.9394	51271.5	59.1649	4876.86	45.0422	3.91081	145.319	37.3857	3.16992	212.717	21.8819	3.76533	3.78755	42.7475	18.3463	6.35699	4.79882	42.9583
